# Supplementary material for: Newcomer youth’s access to contraception care in Canada: A scoping review of qualitative evidence
Source: PLoS One. 2025 Aug 4;20(8):e0327997. doi: 10.1371/journal.pone.0327997 (PMC12321124; doi:10.1371/journal.pone.0327997)
Supplement: S4 Data — (XLSX) [file pone.0327997.s004.xlsx]

## Sheet: Sheet1
Citation (title)	Year Published	Study Objectives/Aims/Purpose	Method (i.e focus group, qualitative survey etc.)	Context/Setting	Participants (age, sex and number)	Data Analysis	Author's Conclusion	Notes 1	Notes 2
Youth perspectives on sexual health workshops: informing future practice	2015	Newcomer and street-involved youth provided their perspective on the design and content of a sexual education workshop.	Workshop followed by focus groups. A test workshop was developed that included a variety of common educational workshop approaches that are often used in sexual health workshops (e.g., games, lectures, hands-on demonstrations) and that are recommended as teaching strategies for the age groups with which we were working. Focus groups were implemented immediately after delivery of the workshop duri…	Each session was run by the same two White female facilitators, ages 25 and 30. A session consisted of the delivery of the workshop followed immediately by a 1-hour focus group. Each focus group was audio recorded and transcribed. A third study staff member, a White 32-year-old female, took notes during each focus group. These notes were later used to support and clarify data from the audio recor…	80 youth participants from 4 youth serving Orgs. Youth were between 15-19 years of age selected by convenience sampling. 2 of the orgs served newcomer and immigrant youth and the other 2 were serving mixed population youth with a majority being street-involved and/or Indigenous	Focus groups were audio recorded and transcribed. Researchers also took notes during the sessions. To conduct the analysis, the primary author reviewed the transcripts and the notes and ultimately condensed participant comments into three general themes for presentation: overall perceptions of the workshop, workshop facilitation, and perceptions pertaining to individual educational activities. Ke…	With respect to workshop facilitation, the majority of youth indicated that they did not necessarily have a preference for a facilitator from their own cultural background. Although approximately 8% of the youth thought that facilitators belonging to their same cultural background would be appropriate, most stated that the culture of the facilitator did not matter and that the information itself,…	The study took place in Winnipeg Manitoba
Understanding the sexual and reproductive health needs of immigrant adolescents in Canada: a qualitative study	2022	To explore the SRH information needs of immigrant adolescents in the province of Alberta, a major destination for immigrant populations in Canada. This research study was done to answer the following research questions: • What are the SRH information needs of adolescent immigrants in Canada? • What are the strategies that can improve access to SRH services among adolescents immigrant in Canada?	A qualitative descriptive methodology was undertaken to conduct 21 individual interviews with immigrant adolescents in Alberta. A semi-structured interview guide was used to explore the SRH information needs and experiences of immigrant adolescents.	The data was collected from 21 adolescent immigrants through interviews in 2021. SLP and SK followed up with interested participants by email to schedule a virtual interview at a mutually agreed-upon date and time. The researchers used purposive sampling. Individual interviews lasted between 20 and 45 min. During seven interviews, one participant from the research team’s adolescent advisory group…	Study eligibility criteria: (a) immigrant adolescent; (b) aged 14 and 19 years; (c) fluent in English; and (d) living in Alberta, Canada.	All interviews were digitally recorded, professionally transcribed verbatim, and cleaned for accuracy and completeness. Transcripts were uploaded to NVivo data management system. Inductive thematic data analysis was performed by two research team members (SLP, SK) trained in qualitative data analysis methods. First, all transcripts were read in detail several times (SLP, SK). Second, SLP and SK c…	A total of four themes were identified; (1) barriers toward SRH, (2) needs of adolescents regarding SRH, (3) sources of knowledge, (4) strategies to improve SRH. These themes emerged from the nine sub-themes as presented in Figure 1. Despite the vast availability of SRH resources and services, the location and financial cost associated with accessing such services created significant barriers for…	This study was part of a larger community- based research study examining the sexual and reproductive health needs and rights (SRHR) of immigrant adolescents in Canada consisting of four phases: (1) development of an adolescent advisory group; (2) scoping review of the literature; (3) qualitative interviews; (4) adolescent advisory group engagement evaluation. This paper reports phase 3 of the la…	Look at table 1 for demographic data and the themes written in the write up for more detail about the themes presented in the author's conclusion. Table 1 shows all demographic data characteristics of the population with a total of 21 interviews conducted
Barriers to and facilitators of South Asian immigrant adolescents' access to sexual and reproductive health services in Canada: A qualitative study	2021	To explore the barriers to and facilitators of South Asian immigrant adolescents’ access to SRH services in Alberta. We answered the questions, what are the barriers that South Asian immigrant adolescents face in accessing SRH care services in Alberta? and what facilitates immigrant adolescents’ access to SRH services in Alberta?	To understand the barriers that South Asian immigrant adolescents face in accessing SRH care and services in Alberta, Canada, we studied the narrative and subjective experiences of the participants using a qualitative descriptive design. Forty-two SA immigrant adolescents (aged 14–20 years) took part in semi-structured focus-group interviews. A biographic questionnaire was developed and used to g…	A South Asian female doctoral student with experience in qualitative research conducted four in person focus-group interviews. Because of COVID-19 restrictions, we used a videoconferencing platform, Zoom, to conduct two focus-group interviews. Each focus group lasted 60 to 75 minutes; we audiotaped them with the participants’ permission. Immediately after each interview we recorded fieldnotes to …	Forty-two South Asian immigrant adolescents (aged 14–20 years). The majority of the participants were female (n = 36, or 86%) and ranged in age between 15 and 20 years. Half of the participants (50%) were university students, and most (n = 31, or 74%) lived with their parents in Edmonton	Transcribed interviews were shared with 1 participant from each focus group. To further ensure the rigor of the study, we audio-recorded the inter­views, transcribed them verbatim, and then read them multiple times to identify key themes. Next, we developed a preliminary coding tree to organize the code that we adapted as themes began to emerge. We then entered the interview transcripts into NViv…	The participants perceived psychoso­cial accessibility, especially with regard to feeling shy or ashamed because of the prevailing negative cultural attitudes towards pre­ marital sex, as the main barrier to access to SRH services for many SA immigrant adolescents. Mainly, they feared that their parents or community members would find out about their visit to a clin­ ic. The judgmental attitudes …	Recommendations also included from the author: There is a need to inform all adolescents and youths, in particular immi­grant adolescents, on the types of sexual health services available, confidentiality policies and legislation, how to navigate the healthcare system, and the location of linguistically accessible services.	Table 1 shows participant demographic information.
Sex Education by Theatre (SExT): the impact of a culturally empowering, theatre-based, peer education intervention on the sexual health self- efficacy of newcomer youth in Canada	2022	Despite rising rates of sexually transmitted infections (STIs) and inequitable access to education and services, few studies have addressed the unique sex education needs of newcomer youth in Canada and other increasingly demographically diverse Western countries. This study involved the design, implementation and evaluation of a novel and innovative participatory action research project, SExT: S…	The first author developed the workshop and performance programme, SExT, as an innovative solution to the lack of sex education interventions tailored to newcomer youth. The pilot programme consisted of (1) ten two-hour workshops involving discussion, theatre exercises and scene creation, and (2) rehearsal and delivery of an original perfor- mance piece. Workshop topics chosen in consultation wit…	SExT is a theatre-based, culturally empowering, peer education intervention piloted in a multicultural area of Toronto. Young people were trained as peer educators through participation in theatre-based workshops culminating in the performance of a new play for peers. Participants were from Thorncliffe Park. this area attracts high volumes of newcomers from Pakistan, India, Afghanistan and the Mi…	The SExT pilot involved 19 peer educators (10 female-identified and 9 male-identified). Participants ranged in age from 15–20 and attended Grades 9–12. All but one participant identified as a person of colour, and qualitative data indicated that all youth of colour were first– or second-generation Canadians with immigrant parents. The majority (68.4%) identified as South Asian. Other racial ident…	Data collection involved surveys, focus groups, peer interviews, scene creation, audio and video recordings, field notes and participant reflection at pre-test (month 1), post-test (month 4) and 4-month follow-up (month 8) to assess sexual health outcomes. Focus groups, interviews and audio/video recordings were transcribed verbatim. Transcribed data and field notes were coded for emerging themes…	Specific elements of the theatre-based approach contributed to programme success. The pleasurable nature of the intervention resulted in enthusiastic and consistent parti- cipation. The programme recognised and challenged structural barriers by encouraging participants to reflect on power structures that impede community health and advocate for change through performance art. SExT addressed speci…	mixed-methods study	Demographic information is presented in Table 2
Exploring Perspectives about Sexuality among Ghanaian Youth Living in Canada: Understanding the Impact of Cultural Contact	2013	This qualitative study examined how social contact with Canadian society has impacted the views of Ghanaian students living in Canada about sexuality.	The author conducted individual interviews wiith 15 participants. A semi-structured interview guide was used for data collection.	The setting of this study is Brock University. The author described the context of Brock University to be 'diverse and welcoming of different sexual orientations'. The author also suggests that Brock University offers a liveral environment for students of diverse sexual orientations to have a 'comfortable educational experience'. Brock University is located in the Niagara region of Ontario, Canad…	Participants for this research interview were recruited solely from the Brock University campus. The Brock University Ghanaian Association (BUGA) for students played a key role in the process of recruiting participants for this study. Participants were recruited in January 2013. To be eligible to participate, participants had to be 18 to 30, Ghanaian students studying at Brock University and live…	"The data collected through interviews in this study were transcribed to create some order and structure to the data collected. Because the names of participants were kept strictly confidential it was important that transcripts were confidentially numbered. After the transcription process, each interview transcript was carefully read while listening to the audio recording and any errors made in t…	An exploration of the views and perceptions of Ghanaian students about sexuality after cultural contact with Canadian culture has highlighted some important findings. This study’s findings underscore the fact that secrecy surrounding sexuality in African countries and specifically Ghana still exists today. The importance of society and cultural context is also highlighted, as the cultural context…
